# Supplementary material for: Annealing Effects on SnO2 Thin Film for H2 Gas Sensing
Source: Nanomaterials (Basel). 2022 Sep 16;12(18):3227. doi: 10.3390/nano12183227 (PMC9501209; doi:10.3390/nano12183227)
Supplement: Supplementary file 1 [file nanomaterials-12-03227-s001.zip]

Archive with 1 entries (1 files):
- nanomaterials-1914334-supplementary.pdf
